# Supplementary material for: Annotation and query of tissue microarray data using the NCI Thesaurus
Source: BMC Bioinformatics. 2007 Aug 8;8:296. doi: 10.1186/1471-2105-8-296 (PMC1988837; doi:10.1186/1471-2105-8-296)
Supplement: Additional file 1 — Mapping Code. This zipped file contains the Perl scripts to perform the mapping of the TMA annotations as described in the methods section. [file 1471-2105-8-296-S1.zip]

Archive with 5 entries (5 files):
- SetupTMAforMapping.pl
- CompileMappingResults.pl
- doClosure.pl
- MapTermsToNCITerms.pl
- SetupNCITables.pl
