# Supplementary material for: Annotation and query of tissue microarray data using the NCI Thesaurus
Source: BMC Bioinformatics. 2007 Aug 8;8:296. doi: 10.1186/1471-2105-8-296 (PMC1988837; doi:10.1186/1471-2105-8-296)
Supplement: Additional file 1 — Mapping Code. This zipped file contains the Perl scripts to perform the mapping of the TMA annotations as described in the methods section. [file 1471-2105-8-296-S1.zip › SetupTMAforMapping.pl]

#!C:\perl\bin\perl.exe
use strict;
use DBI;
$|=1;

my $dsn = "dbi:Oracle:host=localhost;sid=dad";
my $dbh1 = DBI->connect($dsn,"user","password") or
die "Database connection not made: $DBI::errstr";

print "Connected to $dsn\n";

# Setup tables for mapping to NCI
my $Create_terms_to_donor ="
create table terms_to_donor (
id int not null primary key references tissue_dev.donor_block (donor_block_id),
term varchar(255),
organ varchar(255),
useful_perm varchar(255),
matched_term varchar(255),
match_source varchar(255),
umls_perm varchar(255),
umls_match varchar(255),
umls_source varchar(255)
)";

my $Create_terms_to_expcount ="
create table terms_to_expcount (
exp_id int not null references tissue_dev.terms_to_donor (id),
term_id varchar(11)
)";
my $Create_index_search_term = "create index search_term on terms_to_expcount (term_id)";

print "Creating tables for mapping to NCI-T\n";
my $sth = $dbh1->prepare($Create_terms_to_donor);
   $sth->execute();
print "created table terms_to_donor\n";
   $sth = $dbh1->prepare($Create_terms_to_expcount);
   $sth->execute();
print "created table terms_to_expcount\n";
   $sth = $dbh1->prepare($Create_index_search_term);
   $sth->execute();
print "created index on table terms_to_expcount\n";

# Now populate the terms_to_donor table from the fields in donor_block
print "identifying rows to load in terms_to_donor table\n";

my $TermQuery = "select distinct(diagnosis||':'|| diag_subclass_1||':'|| diag_subclass_2||':'|| diag_subclass_3||':'|| diag_subclass_4),
						donor_block.organ, donor_block.donor_block_id
					from donor_block
					where donor_block.diagnosis is not null";

my $sth1 = $dbh1->prepare($TermQuery);
$sth1->execute();
my $c = 0;
my $r = 0;
print "loading table terms_to_donor\n";

while (my ($string, $organ, $id) = $sth1->fetchrow_array){
	my ($diag,$d1,$d2,$d3,$d4) = split(/:/,$string);
	my @tmp;
	foreach $_ ($diag,$d1,$d2,$d3,$d4){
		next if ($_=~m/normal/i);
		push (@tmp, $_) if ($_ ne "");
	}
	my $term = "@tmp";
	# escape the single quotes:
	my $quote = "'";
	$term =~ s/\'/\'\'/g if ($term =~ m/$quote/);
	my $q = "insert into terms_to_donor (id, term, organ) values ('$id', '$term', '$organ')";
	my $sth = $dbh1->prepare($q);
	$sth->execute();
	$c++;
	$r++;
	if ($r == 1000){
		print $c,"\n";
		$r = 0;
	}
}

print "$c rows loaded, ready for mapping to NCI-T\n";

$dbh1->disconnect;
exit;
