# Supplementary material for: Annotation and query of tissue microarray data using the NCI Thesaurus
Source: BMC Bioinformatics. 2007 Aug 8;8:296. doi: 10.1186/1471-2105-8-296 (PMC1988837; doi:10.1186/1471-2105-8-296)
Supplement: Additional file 1 — Mapping Code. This zipped file contains the Perl scripts to perform the mapping of the TMA annotations as described in the methods section. [file 1471-2105-8-296-S1.zip › CompileMappingResults.pl]

#!C:\perl\bin\perl.exe
use strict;
use DBI;
$|=1;

my $dsn = "dbi:Oracle:host=localhost;sid=dad";
my $dbh1 = DBI->connect($dsn,"user","password") or
die "Database connection not made: $DBI::errstr";

my %Queries = (
'Distinct Terms' => "select count(distinct(term)) from terms_to_donor",
'Distinct Terms with NCI match' => "select count(distinct(term)) from terms_to_donor where matched_term is not null",
'Donor blocks to match' => "select count(donor_block_id) from donor_block, terms_to_donor where donor_block.donor_block_id = terms_to_donor.id",
'Donor blocks where Terms have NCI match' => "select count(donor_block_id) from donor_block, terms_to_donor where donor_block.donor_block_id = terms_to_donor.id and terms_to_donor.matched_term is not null",
);

foreach my $q (sort keys %Queries){
	my $sth1 = $dbh1->prepare($Queries{$q});
	$sth1->execute();
	print $sth1->fetchrow_array, "\t = ", $q,"\n";
}

$dbh1->disconnect;

exit;
