# Supplementary material for: Annotation and query of tissue microarray data using the NCI Thesaurus
Source: BMC Bioinformatics. 2007 Aug 8;8:296. doi: 10.1186/1471-2105-8-296 (PMC1988837; doi:10.1186/1471-2105-8-296)
Supplement: Additional file 1 — Mapping Code. This zipped file contains the Perl scripts to perform the mapping of the TMA annotations as described in the methods section. [file 1471-2105-8-296-S1.zip › doClosure.pl]

#!C:\perl\bin\perl.exe
use strict;
use DBI;
use Cwd;
$|=1;

my %TermsToExp;
my %Unique;

my $dsn = "dbi:Oracle:host=localhost;sid=dad";
my $dbh1 = DBI->connect($dsn,"user","password") or
die "Database connection not made: $DBI::errstr";

print "Connected!\n";
my $dbh = $dbh1;

# First compile a list of experiment ids corresponding to each NCI term
# Get only those that have not yet been added to the terms_to_expcount table
my $TermQuery = "select id, matched_term from terms_to_donor
					where matched_term is not null
					and id > (select max(exp_id) from terms_to_expcount)";
my $sth1 = $dbh1->prepare($TermQuery);
$sth1->execute();
while (my ($expid, $m_term) = $sth1->fetchrow_array){
	my @tmp = split(/\|/,$m_term);
	foreach my $term (@tmp){
		if ($TermsToExp{$term}){
			$TermsToExp{$term} .= "|$expid";
		}else{
			$TermsToExp{$term} = $expid;
		}

	}
}

print scalar(keys%TermsToExp)," terms to link\n";

# Now map each of the ids (for a given NCI term) to its parent terms
# The %Unique prevents duplicates created by mulitiple inheritance
open (OUT, ">terms_to_expcount.txt") or die "cant write result\n";
foreach my $k (sort keys%TermsToExp){
	# Get the nci_id of a term and ids of all its parents
	my $tid = GetTermId($k, $dbh);
	my %ALL_P;
	%ALL_P = %{&GetALLParents($tid, $dbh, \%ALL_P)};
	$ALL_P{$tid} = 1;

	# Retrieve the list of experiments annotated to that term
	my @ExpIds = split(/\|/, $TermsToExp{$k});
	if (!@ExpIds){
		@ExpIds = ("$TermsToExp{$k}");
	}
	print "term: $tid\t",scalar (keys %ALL_P)," parents ", scalar(@ExpIds), " exp\n";

	# Assign each parent term as an annotation of each experiment id
	foreach my $t (keys %ALL_P){
		next if ($t eq "");
		#&Insert($id, $tid);
		foreach my $id (@ExpIds){
			if ($Unique{$id.$t} !=1 ){
				print OUT $id,"\t",$t,"\n";
				$Unique{$id.$t}=1;
			}
		}
	}
	#exit;
}
close OUT;

# Load the result to TMA
my $d = cwd();
$d =~s/\\/\//g;
&LoadData($d."/"."terms_to_expcount.txt", 'terms_to_expcount', $dbh1);

$dbh1->disconnect;
$dbh->disconnect;
exit;

###############################################################################
sub LoadData {
###############################################################################
	my ($FileName,$TableName,$dbh) = @_;

	open (FILE, $FileName) or warn "cant read $FileName\n";
	my @File = <FILE>;
	close FILE;

	print " ... loading ",scalar(@File)," lines from $FileName into $TableName\n";
	my $l = 0;
	foreach $_ (@File){
		chomp $_;
		# escape the single quotes:
		$_ =~  s/\'/\'\'/g;
		my $VALUES;
		foreach my $r (split (/\t/, $_)){
			$r = 0 if (!$r or $r eq "");
			if ($VALUES){
				$VALUES .= ","."'".$r."'";
			}else{
				$VALUES = "'".$r."'";
			}
		}
		my $q = "insert into $TableName	values ($VALUES)\n";
		#print "$q\n";
		my $sth = $dbh->prepare($q);
   			$sth->execute();
   		warn if ($DBI::err);
   		$l++;
   		if ($l % 1000 == 0){
			print "loaded $l lines\n";
		}
	}
	return 1;
}
#########################################################################
sub GetTermId {
#########################################################################
	my ($Name,$dbh) = @_;
	my $query = "select id from nci_term where name = '$Name'";
	my $sth = $dbh->prepare($query);
		$sth->execute();
	my $Go_id = $sth->fetchrow;
	return $Go_id if ($Go_id ne "");
}
#########################################################################
sub GetALLParents {
#########################################################################
	my ($term, $dbh, $Pref) = @_;
	my @Parents = GetParent($term, $dbh);
	foreach my $p (@Parents){
		if ($$Pref{$p}!=1){
			$$Pref{$p}=1;
		}
		$Pref = GetALLParents($p, $dbh, $Pref);
	}
	return $Pref;
}
##########################################################################
sub GetParent{
##########################################################################
	my ($term,$dbh)=@_;
	my (@Parent_id,@Parent_name);

	my $query = "select id, name from nci_children where child_id = '$term'";
    my $sth = $dbh->prepare($query);
    	$sth->execute();
    while (my($P_id, $P_name) = $sth->fetchrow){
		push (@Parent_name, $P_name);
		push (@Parent_id, $P_id);
	}

	return (@Parent_id);
}
