# Supplementary material for: Annotation and query of tissue microarray data using the NCI Thesaurus
Source: BMC Bioinformatics. 2007 Aug 8;8:296. doi: 10.1186/1471-2105-8-296 (PMC1988837; doi:10.1186/1471-2105-8-296)
Supplement: Additional file 1 — Mapping Code. This zipped file contains the Perl scripts to perform the mapping of the TMA annotations as described in the methods section. [file 1471-2105-8-296-S1.zip › MapTermsToNCITerms.pl]

#!C:\perl\bin\perl.exe
use strict;
use DBI;
use Math::Combinatorics;
$|=1;

my %RawTerms;
my $dsn = "dbi:Oracle:host=localhost;sid=dad";
my $dbh1 = DBI->connect($dsn,"user","password") or
die "Database connection not made: $DBI::errstr";

print "Connected!\n";

# Make sure terms_to_donor is updated. Populate the terms_to_donor table
# from the fields in donor_block

print "identifying new rows in donor_block since last mapping run\n";

my $TermQuery = "select distinct(diagnosis||':'|| diag_subclass_1||':'|| diag_subclass_2||':'|| diag_subclass_3||':'|| diag_subclass_4),
						donor_block.organ, donor_block.donor_block_id
					from donor_block
					where donor_block.diagnosis is not null
						and donor_block_id > (select max(id) from terms_to_donor)";

my $sth1 = $dbh1->prepare($TermQuery);
$sth1->execute();
my $c = 0;

print "loading new rows into terms_to_donor\n";

while (my ($string, $organ, $id) = $sth1->fetchrow){
	my ($diag,$d1,$d2,$d3,$d4) = split(/:/,$string);
	my @tmp;
	foreach $_ ($diag,$d1,$d2,$d3,$d4){
		next if ($_=~m/normal/i);
		push (@tmp, $_) if ($_ ne "");
	}
	my $term = "@tmp";
	# escape the single quotes:
	my $quote = "'";
	$term =~ s/\'/\'\'/g if ($term =~ m/$quote/);
	my $q = "insert into terms_to_donor (id, term, organ) values ('$id', '$term', '$organ')";
	my $sth = $dbh1->prepare($q);
	$sth->execute();
	$c++;
}

print "$c rows added to terms_to_donor, ready for mapping to NCI-T\n";

# Now find the rows in terms_to_donor that have not been mapped to an ontology term
my $TermQuery = "select distinct(diagnosis||':'|| diag_subclass_1||':'|| diag_subclass_2||':'|| diag_subclass_3||':'|| diag_subclass_4), donor_block.organ
					from donor_block, terms_to_donor
					where donor_block.diagnosis is not null
						and donor_block.donor_block_id = terms_to_donor.id
						and (terms_to_donor.matched_term = '\\N'
							or terms_to_donor.matched_term is null
							or terms_to_donor.matched_term ='')";

my $sth1 = $dbh1->prepare($TermQuery);
$sth1->execute();
my $c = 1;
while (my ($string, $organ) = $sth1->fetchrow_array){
	my ($diag,$d1,$d2,$d3,$d4) = split(/:/,$string);
	my @tmp;
	foreach $_ ($diag,$d1,$d2,$d3,$d4){
		next if ($_=~m/normal/i);
		push (@tmp, $_) if ($_ ne "");
	}
	push (@tmp,$organ) if ("@tmp" ne "");
	next if ("@tmp" =~m/\d+w\s/ or "@tmp" =~m/mgus\s/ or "@tmp" =~m/rejection\s/ or "@tmp" eq "");
	$RawTerms{$c} = \@tmp;
	#print $string,"\t", "@tmp","\n";
	$c++;
}

print scalar(keys%RawTerms)," term-sets to map\n";

# Now start the matching
my %Match;
my $t = 1;
foreach my $k (sort keys %RawTerms){
	my @termset = @{$RawTerms{$k}};
	my $organ = pop(@termset);
	my $term = "@termset";
	print "Term set $t : $term .. $organ\n";

	# Modify the @termset to reduce
	# if the second term is adeno convert to adenocarcinoma
	if ($termset[1] =~ m/adeno\b/i and ($termset[0] =~m/carcinoma\b|sarcoma\b/i)){
		my $firstterm = shift @termset;
		$termset[0] = "adeno".$firstterm;
	}
	# if the second term is cholangio convert to cholangiocarcinoma
	elsif ($termset[1] =~ m/cholangio\b/i and ($termset[0] =~m/carcinoma\b/i)){
		my $firstterm = shift @termset;
		$termset[0] = "cholangio".$firstterm;
	}
	# if the second term is leiomyo convert to leiomyosarcoma
	elsif ($termset[1] =~ m/leiomyo\b/i and ($termset[0] =~m/sarcoma\b/i)){
		my $firstterm = shift @termset;
		$termset[0] = "leiomyo".$firstterm;
	}
	# if the second term is rhabdomyo convert to rhabdomyosarcoma
	elsif ($termset[1] =~ m/rhabdomyo\b/i and ($termset[0] =~m/sarcoma\b/i)){
		my $firstterm = shift @termset;
		$termset[0] = "rhabdomyo".$firstterm;
	}
	# if the second term is angio convert to angiosarcoma
	elsif ($termset[1] =~ m/angio\b/i and ($termset[0] =~m/sarcoma\b/i)){
		my $firstterm = shift @termset;
		$termset[0] = "angio".$firstterm;
	}
	# if the second term is angio convert to angiosarcoma
	elsif ($termset[1] =~ m/carcino\b/i and ($termset[0] =~m/sarcoma\b/i)){
		my $firstterm = shift @termset;
		$termset[0] = "carcino".$firstterm;
	}

#	print "Permutations: ",scalar(permute(@termset)),"\n";
#	next if ($organ ne "pancreas");

	while (!$Match{$term.$organ} and scalar(@termset)>=1){
		# Make permutations and check each one
		my ($MRef) = CheckPermutations(\@termset, $organ);
		my $M;
		my $P;
		if ($MRef){
			foreach my $perms (keys %{$MRef}){
				if ($M){
					$M .= "|$$MRef{$perms}";
					$P .= "|$perms";
				}else{
					$M = "$$MRef{$perms}";
					$P = "$perms";
				}
			}
			$Match{$term.$organ} = $M;
			print "$t -> $term : $P -- $M\n";
			&InsertResult($term,$organ,$M,$P);
		}
		my $drop = pop (@termset);
	}
	$t++;
}

print scalar(keys %Match)," term-sets mapped out of ",scalar(keys%RawTerms)," term-sets\n";

$dbh1->disconnect;
exit;

###############################################################################
sub CheckPermutations {
###############################################################################
	my ($dataRef, $organ) = @_;
	my %M;

	my $combinat = Math::Combinatorics->new(count => 2,
											data => $dataRef);
	# Generate all permutations and check them for a match
	# Need to try right truncation on the permutation as well:
	while(my @permu = $combinat->next_permutation){
		while (scalar@permu >= 1){
			my $perm = "@permu";
			# tweak the expression

			# if the organ is prostate convert intraductal to ductal
			if ($organ =~ m/prostate/i){
				$perm =~ s/intraductal/ductal/i;
			}
			# if the permutation contains sertoli leydig convert to sertoli-leydig
			if ($perm =~ m/sertoli leydig/i){
				$perm =~ s/sertoli leydig/Sertoli-Leydig/i;
			}
			# if the permutation contains adenocarcinoma, sarcoma or carinoma attach "of organ"
			if (scalar@permu < 3
					and $perm =~m/sarcoma|adenocarcinoma|carcinoma|pleomorphic adenoma|Sertoli-Leydig/i
					and $perm !~m/periampullary adenocarcinoma|cholangiocarcinoma/i
					and $perm !~ m/" of $organ"/
					and $organ !~ m/soft tissue|brain/i
				){
				$perm .= " of $organ";
			}
			# dont check the useless ones or acronyms less than 4 characters
			last if ($perm =~m/\?/i);
			last if (scalar@permu ==1 and $perm =~m /unknown|undiff/i);
			last if (scalar@permu ==1 and length($perm) < 4);

			# replace the ' with '' to keep Oracle happy
			my $quote = "'";
			$perm =~ s/\'/\'\'/g  if ($perm =~ m/$quote/);

			# try to find in the NCI ontology
			my $str = reverse ($perm);
			my $Char = chop $str;
			$Char = uc($Char);
			$str = reverse ($str);
			$perm =~ tr/[a-z]/[A-Z]/;
			my $query = "select name from nci_synonyms where UPPER(nci_synonym) LIKE '$perm'";
			if (scalar@permu == 1){
				$query = "select name from nci_synonyms where UPPER(name) LIKE '$perm' or UPPER(nci_synonym) LIKE '$perm'";
			}
			#print "LIKE '$Char$str'","\n";
			my $sth = $dbh1->prepare($query);
			   $sth->execute();
			while (my ($name) = $sth->fetchrow_array){
				#print print "LIKE '$Char$str'","\t", $name,"\n";
				# prevent useless matches
				next if ($name =~ m/mouse/i);
				next if ($name =~ m/drug/i);
				next if ($name =~ m/uterine/i and $organ !~ m/uterus|ovary|fallopian tube/);
				if ($M{$perm}){
					my $seen = 0;
					my @matches = split (/\|/, $M{$perm});
					foreach $_ (@matches){
						$seen = 1 if ($_ eq $name);
					}
					$M{$perm} .= "|$name" if ($seen != 1);
				}else{
					$M{$perm} = "$name";
				}
			}
			pop(@permu);
		}
	}
	if (%M){
		return (\%M);
	}else{
		return undef;
	}
}
##############################################################################
sub InsertResult {
##############################################################################
	my ($t, $o, $m, $p)= @_;

	# replace the ' with '' to keep Oracle happy
	my $quote = "'";
	$t =~ s/\'/\'\'/g  if ($t =~ m/$quote/);

	my $query = "update terms_to_donor set useful_perm = '$p', matched_term = '$m',
				 match_source = 'nci' where term = '$t' and organ = '$o'";
	#print $query;
	my $sth = $dbh1->prepare($query);
	$sth->execute();
	if ($DBI::err) {
	   print STDOUT "Error while INSERTing\n $query\n";
	}else{print "inserted\n";}
	return 1;
}
