# Supplementary material for: Annotation and query of tissue microarray data using the NCI Thesaurus
Source: BMC Bioinformatics. 2007 Aug 8;8:296. doi: 10.1186/1471-2105-8-296 (PMC1988837; doi:10.1186/1471-2105-8-296)
Supplement: Additional file 1 — Mapping Code. This zipped file contains the Perl scripts to perform the mapping of the TMA annotations as described in the methods section. [file 1471-2105-8-296-S1.zip › SetupNCITables.pl]

#!C:\perl\bin\perl.exe
use strict;
use DBI;
use File::Basename;
use Cwd;
$|=1;

my $dsn = "dbi:Oracle:host=localhost;sid=dad";
my $dbh1 = DBI->connect($dsn,"user","password") or
die "Database connection not made: $DBI::errstr";

print "Connected!\n";

# Create the NCI thesaurus database:
my $DbName = $ARGV[0];
my $Create_nci_term = "
create table nci_term (
id varchar(10) not null primary key,
name varchar(255),
parents varchar(255),
synonyms varchar(4000),
definition varchar(4000)
)";

my $Create_nci_children ="
create table nci_children (
id varchar(10) not null,
name varchar(255),
child_id varchar(10) not null references tissue_dev.nci_term (id),
child_name varchar(255),
primary key (id, child_id)
)";

my $Create_nci_synonyms ="
create table nci_synonyms (
id varchar(10) not null references tissue_dev.nci_term (id),
name varchar(255),
nci_synonym varchar(1000)
)";

my $nci_term_index = "create index search_name on nci_term (name)";
my $nci_children_index = "create index search_child on nci_children (child_id)";
my $nci_synonyms_index = "create index search_synonyms on nci_synonyms (nci_synonym, name)";

print "Creating the NCI-T database\n";

my $sth = $dbh1->prepare($Create_nci_term);
   $sth->execute();
print "created table nci_term\n";
   $sth = $dbh1->prepare($Create_nci_children);
   $sth->execute();
print "created table nci_children\n";
   $sth = $dbh1->prepare($Create_nci_synonyms);
   $sth->execute();
print "created table nci_synonyms\n";

print "Creating indexes on NCI-T database\n";

my $sth = $dbh1->prepare($nci_term_index);
   $sth->execute();
print "created index search_name on  nci_term\n";
   $sth = $dbh1->prepare($nci_children_index);
   $sth->execute();
print "created index search_child on nci_children\n";
   $sth = $dbh1->prepare($nci_synonyms_index);
   $sth->execute();
print "created index search_synonyms on nci_synonyms\n";

my $d = cwd();
$d =~s/\\/\//g;
my $termsFile = $d."/"."nci_term.txt";
my $childrenFile = $d."/"."nci_children.txt";
my $synonymsFile = $d."/"."nci_synonyms.txt";

# First load the thesaurus table
if (! -e $termsFile){
	print "Can't find the thesaurus $termsFile!\n";
	exit;
}
&LoadFile($termsFile, 'nci_term',$dbh1);

# Make the nci_children file
if (! -e $childrenFile){
	print "creating nci_children file\n";
	$childrenFile = &MakeNCI_children($dbh1);
}
&LoadFile($childrenFile, 'nci_children',$dbh1);

# Make the nci_synonyms file
if (! -e $synonymsFile){
	print "creating nci_synonyms file\n";
	$synonymsFile = &MakeNCI_synonyms($dbh1);
}
&LoadFile($synonymsFile, 'nci_synonyms',$dbh1);

print "NCI-T DB created successfully\n";

$dbh1->disconnect;
exit;

#########################################################################
sub MakeNCI_children {
#########################################################################
	my $dbh = @_[0];
	if (-e "nci_children.txt"){
		return "nci_children.txt";
	}
	my %Children;
	my %Children_I;
	my $query = "select id, name, parents from nci_term";
		my $sth = $dbh->prepare($query);
			$sth->execute();
		while (my ($id, $name, $P_string) = $sth->fetchrow_array){

			my @Tmp = split(/\|/, $P_string);

			foreach my $p(@Tmp){
				if ($Children{$p}){
					$Children{$p} .= "|$name";
					$Children_I{$p} .="|$id";
				}else{
					$Children{$p} = $name;
					$Children_I{$p} =$id;
				}
			}
		}

	print scalar(keys %Children)," terms to compute children for\n";

	open (Result, ">nci_children.txt") or die "cant write result\n";
	foreach my $key (sort keys %Children){
		next if $Children{$key} eq "";
		#print "doing $key\n";
		my $id = GetTermId($key,$dbh);

		if ($key eq ""){
			print $key,"\n";
			print $Children{$key},"\n";
			exit;
		};

		my @Child_names = (split/\|/, $Children{$key});
		my @Child_ids = (split/\|/, $Children_I{$key});
		for my $i(0..$#Child_ids){
			print Result $id,"\t",$key,"\t",$Child_ids[$i],"\t",$Child_names[$i],"\n";
		}
	}
	close Result;
	return "nci_children.txt";
}
#########################################################################
sub MakeNCI_synonyms {
#########################################################################
	my $dbh = @_[0];
	if (-e "nci_synonyms.txt"){
		return "nci_synonyms.txt";
	}
	my %Synonyms;
	my %Synonyms_I;
	my $query = "select id, name, synonyms from nci_term";
		my $sth = $dbh->prepare($query);
			$sth->execute();
		while (my ($id, $name, $S_string) = $sth->fetchrow_array){

			my @Tmp = split(/\|/, $S_string);

			foreach my $s(@Tmp){
				if ($Synonyms{$s}){
					$Synonyms{$s} .= "|$name";
					$Synonyms_I{$s} .= "|$id";
				}else{
					$Synonyms{$s} = $name;
					$Synonyms_I{$s} = $id;
				}
			}
		}

	print scalar(keys %Synonyms)," terms to compute synonyms for\n";

	open (Result, ">nci_synonyms.txt") or die "cant write result\n";
	foreach my $key (sort keys %Synonyms){
		next if $Synonyms{$key} eq "";
		#print "doing $key\n";
		if ($key eq ""){
			print $key,"\n";
			print $Synonyms{$key},"\n";
			exit;
		};

		my @Term_names = (split/\|/, $Synonyms{$key});
		my @Term_ids = (split/\|/, $Synonyms_I{$key});
		if (!@Term_names){
			@Term_names = ("$Synonyms{$key}");
		}
		if (!@Term_ids){
			@Term_ids = ("$Synonyms_I{$key}");
		}
		for my $i(0..$#Term_ids){
			print Result $Term_ids[$i],"\t",$Term_names[$i],"\t",$key,"\n";
		}
	}
	close Result;
	return "nci_synonyms.txt";
}
#########################################################################
sub GetTermId {
#########################################################################
	my ($Name,$dbh) = @_;
	my $query = "select id from nci_term where name = '$Name'";
	my $sth = $dbh->prepare($query);
		$sth->execute();
	my $id = $sth->fetchrow;
	return $id;
}
#########################################################################
sub LoadFile {
#########################################################################
	my ($FileName,$TableName,$dbh) = @_;

	open (FILE, $FileName) or warn "cant read $FileName\n";
	my @File = <FILE>;
	close FILE;

	print " ... loading ",scalar(@File)," lines from $FileName into $TableName\n";
	my $l = 0;
	foreach $_ (@File){
		chomp $_;
		# escape the single quotes:
		$_ =~  s/\'/\'\'/g;
		my $VALUES;
		foreach my $r (split (/\t/, $_)){
			$r = 0 if (!$r or $r eq "");
			if ($VALUES){
				$VALUES .= ","."'".$r."'";
			}else{
				$VALUES = "'".$r."'";
			}
		}
		my $q = "insert into $TableName	values ($VALUES)\n";
		#print "$q\n";
		my $sth = $dbh->prepare($q);
   			$sth->execute();
   		warn if ($DBI::err);
   		$l++;
   		if ($l % 1000 == 0){
			print "loaded $l lines\n";
		}
	}
	return 1;
}
