# Supplementary material for: Annotation and query of tissue microarray data using the NCI Thesaurus
Source: BMC Bioinformatics. 2007 Aug 8;8:296. doi: 10.1186/1471-2105-8-296 (PMC1988837; doi:10.1186/1471-2105-8-296)
Supplement: Additional file 2 — Browsing Code. This zipped file contains the Perl scripts to create the browsing interface shown in Figure 1. [file 1471-2105-8-296-S2.zip]

Archive with 1 entries (1 files):
- BrowseTMAbyNCI.pl
