# Supplementary material for: Annotation and query of tissue microarray data using the NCI Thesaurus
Source: BMC Bioinformatics. 2007 Aug 8;8:296. doi: 10.1186/1471-2105-8-296 (PMC1988837; doi:10.1186/1471-2105-8-296)
Supplement: Additional file 2 — Browsing Code. This zipped file contains the Perl scripts to create the browsing interface shown in Figure 1. [file 1471-2105-8-296-S2.zip › BrowseTMAbyNCI.pl]

#!/usr/bin/perl

##########################################################################
# Author : Nigam Shah
# Date   : 21 February 2006
##########################################################################
use strict;
use DBI;
use CGI qw/:standard :html3 :form escape unescape/;
use CGI::Carp qw(fatalsToBrowser);
use GraphViz;
use File::Basename;

my $time = localtime(time);
my $tmpdir = "/home/nigam/public_html/tmp";

my $query = new CGI;
my $Session;
my $SessionID = $query->param('SessionID');
my @TermsFromPast = $query->param('TermsFromPast');
my $TermsList = $query->param('text_input');
my $Anchor = $query->param('anchor');
my @TermsInMemory;
my $Scriptname = basename($0);

if (!defined$SessionID){
   $SessionID = rand();
}

if (defined $Anchor and $Anchor ne ""){
	chomp $Anchor;
	$Anchor =~s/\s+//g;
	push (@TermsInMemory, $Anchor);
}

if (defined @TermsFromPast){
	push (@TermsInMemory, @TermsFromPast);
}

if (defined $TermsList){
	my @tmp = split(/\n|\r/,$TermsList);
	foreach $_(@tmp){
		$_=~s/\n|\r//;
		push (@TermsInMemory, $_) if ($_ ne "");
	}
	$TermsList =~s/\n|\r/ /g;
}

my $ConfigRef = get_dbh_config();
my $dbh;
my (@Terms,%Sig,%T_Name);

my $TMA_ConfigRef = get_TMA_config();
my $dbh2;
$dbh2 = DBI->connect($$TMA_ConfigRef{datasource},
					$$TMA_ConfigRef{username},
					$$TMA_ConfigRef{password});


$dbh = DBI->connect($$ConfigRef{datasource},
					$$ConfigRef{username},
					$$ConfigRef{password});
    if (!$DBI::err){
	   print "Content-type:text/html\n\n";
	   print 	'<html>';
       print 	'<head>';
       print 	'<title>NCI thesarus Query page</title>';
       print 	'</head>';
       print 	'<body bgcolor="#ffffff">';
	   print	'<blockquote>';
	   print 	'<B>Query Ontology</B>&nbsp&nbsp';
   	   print	"[<a href=../cgi-bin/$Scriptname><font size=-1>";
       print	'Start over</font></a>]<br>';
	   print	"connected to $$ConfigRef{datasource} on $ENV{SERVER_NAME} at $time<br>";
	   print 	"<PRE>Past Terms: @TermsFromPast<br>New Terms added: $TermsList</PRE>";
	   if (defined $SessionID and scalar@TermsInMemory >=1){
			# Can get children, 1 link down before drawing the DAG:
			if (defined $Anchor){
				my @Children = Get_children($Anchor,$dbh);
				push (@TermsInMemory, @Children);
				$Sig{$Anchor}=1;
				print "<PRE>Anchor Term (red node in DAG): Click on link to fetch data <a href=../cgi-bin/FetchExp.pl?anchor=$Anchor>$Anchor</a><br>Children of Anchor: @Children</PRE>";
			}

			for my $i (0..$#TermsInMemory){
				chomp $TermsInMemory[$i];
				if ($TermsInMemory[$i]=~m/(C\d+)/i){
					$TermsInMemory[$i]=~s/\s+//g;
					my $name = GetTermName($TermsInMemory[$i],$dbh);
					push (@Terms,$TermsInMemory[$i]);
					$T_Name{$TermsInMemory[$i]}=$name;
				}else{
					$TermsInMemory[$i]=~s/\n|\r//g;
					my ($id, $t_name) = GetTermId($TermsInMemory[$i],$dbh);
					$TermsInMemory[$i] = $id if ($id ne "");
					push (@Terms,$id) if ($id ne "");
					$T_Name{$id}=$t_name;

				}
			}

			my ($Image, $map) = Drawdag(\@Terms,\%Sig,$dbh);

			print  "<MAP NAME=map>$map</MAP>";
			print "<img src=../tmp/$Image border=1 usemap=#map>";
			print "<br>";
			print "<PRE>Anchor Term (red node in DAG): Click on link to fetch data <a href=../cgi-bin/FetchExp.pl?anchor=$Anchor>$Anchor</a><br></PRE>";
			# Passing the terms in memory is not working correctly:
	   		#print  scalar@TermsInMemory;
	   		#@TermsFromPast = @TermsInMemory;
			&SubmitMoreGOTerms($SessionID,\@TermsInMemory);

	   }elsif (defined $SessionID and !defined $TermsList){
	   			&print_parser_text_field();
       			#print	'<B><blockquote><font color=red>OR</font></blockquote></B>';
				#&print_parser_file_field();
		}
	   print	'</blockquote>';
	   print	'</body></html>';
    }
    else{
		print "Content-type:text/html\n\n";
        print "Can't connect to $$ConfigRef{datasource}\n";
		exit;
	}


$dbh->disconnect;
exit;

##########################################################################
sub print_parser_text_field {
##########################################################################
    print 	'<table border="0" width="520" bgcolor="#dddddd">';
    print 	'<tr><td>';
	print 	'<p>Enter (type or paste) NCI term/s to start: <br>';
        print   '[<TT>peritoneal neoplasm</TT> is filled in as an example]</p>';
	print $query->start_multipart_form(-method=>'POST',
                            -action=>"../cgi-bin/$Scriptname",
                            -enctype=>'multipart/form-data');
	print $query->textarea(-name=>'text_input',
                          -default=>'peritoneal neoplasm',
                          -rows=>10,
                          -columns=>50);
	print 		'</br></br>';
	print $query->submit(-name=>'SubmitTerms',
                        -value=>'Submit Terms');
	print $query->endform;
    print	'</td></tr>';
    print 	'</table>';
	return 1;
}
###########################################################################
#sub print_parser_file_field {
###########################################################################
#	print 	'<table border="0" width="520" bgcolor="#dddddd">';
#	print 	'<tr><td>';
#	print 	'<p>Upload a a list of GO terms &nbsp&nbsp</p>';
#        print $query->start_multipart_form(-method=>'POST',
#							-action=>"../cgi-bin/$Scriptname",
#							-enctype=>'multipart/form-data');
#	print $query->filefield(-name=>'file_input',
#							-default=>'starting value',
#							-size=>50,
#							-maxlength=>80);
#	print 		'</br></br>';
#	print $query->submit(-name=>'SubmitFile',
#						-value=>'Submit File');
#	print	'[<a href=../Docs/Hypotheses/Test_input.txt><font size=-1>';
#	print	'See a Sample file</font></a>]';
#	print $query->endform;
#	print	'</td></tr>';
#	print 	'</table>';
#	return 1;
#}
##########################################################################
sub Drawdag {
##########################################################################
	my ($ListRef, $SigRef, $dbh) = @_;
	my @GOids = @$ListRef;
	my %NodeInGraph;
	my %Edges;
	my %Nodes;
	my $g = GraphViz->new(node=>{shape=>'box'},
						  concentrate=>1,
						  layout=>'dot',
						  #width=>10,
						  #height=>10,
			                  overlap=>'compress',
			      			  ratio=>'compress');

	foreach my $node(@GOids){
		if ($Nodes{$node} !=1){
			my $color;
			my $num_exp = GetExpNum ($node);
			if ($$SigRef{$node} ==1 ){
				$color = 'red';
			}
			if ($num_exp > 0 and $node ne $Anchor ){
				$color = 'yellow';
			}
			$g->add_node($node,label=>"Name: $T_Name{$node} ($num_exp)",
						 style=>'filled',
						 fillcolor=>$color,
						 fontsize=>9,
						 fontname=>'Arial',
						 URL=>"../cgi-bin/$Scriptname?anchor=$node");
			$Nodes{$node}=1;
			($g,undef,undef) = AddParents($node,$dbh,\%Nodes,\%Edges,$g);
		}
	}

	# Get the graph in raw form for input to dot
	my $text = $g->_as_debug;

	my $d = $tmpdir;
	$d =~s/\s+$//;

	# Create the dot file
	my $dotName = "$SessionID.dot";
	open (Result, ">".$d."/".$dotName) or die "cant write result\n";
	print Result $text;
	close Result;

	# Make a system call to dot.exe to create a png file
    my $ImageName = "$SessionID.gif";
	system "dot -Tgif -o\"$d/$ImageName\" \"$d/$dotName\"";

	# Make a system call to dot.exe to create the image map
    my $image_map = `dot -Tcmap \"$d/$dotName\"`;

	return ($ImageName, $image_map);
}
#########################################################################
sub AddParents{
# This sub adds an edge just once
#########################################################################
	my ($node,$dbh,$NodesRef,$EdgesRef,$g)=@_;

	my ($parentsRef, $parents_labelRef) = GetParent($node,$dbh);
	for my $i(0..$#{$parentsRef}){
		my $p = $$parentsRef[$i];
		my $p_label = $$parents_labelRef[$i];
		my $c = $node;
		if ($$NodesRef{$p}!=1){
			my $num_exp = GetExpNum ($p);
			my $color = 'white';
			if ($num_exp > 0 and $num_exp < 50){
				$color = 'burlywood';
			}
			$g->add_node($p,label=>"Name: $p_label ($num_exp)",
						 style => 'filled',
						 fillcolor => $color,
						 fontsize=>9,
						 fontname=>'Arial',
						 URL=>"../cgi-bin/$Scriptname?anchor=$p");
			$$NodesRef{$p}=1;
		}
		if ($$EdgesRef{$p}{$c}!=1){
			$g->add_edge($p=>$c);
			$$EdgesRef{$p}{$c}=1;
		}
		($g,$NodesRef,$EdgesRef) = AddParents($p,$dbh,$NodesRef,$EdgesRef,$g);
	}
	return ($g,$NodesRef,$EdgesRef);
}
##########################################################################
sub GetParent{
##########################################################################
	my ($term,$dbh)=@_;
	my (@Parent_id,@Parent_name);

	my $query = "select id, name from nci_children where child_id = '$term'";
    my $sth = $dbh->prepare($query);
    	$sth->execute();
    while (my($P_id, $P_name) = $sth->fetchrow){
		push (@Parent_name, $P_name);
		push (@Parent_id, $P_id);
	}

	return (\@Parent_id,\@Parent_name);
}
#########################################################################
sub Get_children{
#########################################################################
	my ($term,$dbh)=@_;
	my (@Child_id, @Child_name);

	my $query ="select child_id, child_name from nci_children where id = '$term'";

    my $sth = $dbh->prepare($query);
    	$sth->execute();
    while (my($C_id, $C_name) = $sth->fetchrow){
		push (@Child_name, $C_name);
		push (@Child_id, $C_id);
	}

	return (@Child_name);
}
#########################################################################
sub GetTermId {
#########################################################################
	my ($Name,$dbh) = @_;
	my $query = "select id from nci_term where name = '$Name'";
	my $sth = $dbh->prepare($query);
		$sth->execute();
	my $Go_id = $sth->fetchrow;
	if ($Go_id eq ""){
		my $query = "select id, name from nci_synonyms where synonym REGEXP '^$Name\$'";
		$sth = $dbh->prepare($query);
		$sth->execute();
		my ($Go_id, $t_name) = $sth->fetchrow;
		return ($Go_id, $t_name);
	}else{
		return ($Go_id, $Name);
	}
}
#########################################################################
sub GetTermName {
#########################################################################
	my ($id,$dbh) = @_;
	my $query = "select name from nci_term where id = '$id'";
	my $sth = $dbh->prepare($query);
		$sth->execute();
	my $Name = $sth->fetchrow;
	return $Name;
}
########################################################################
sub SubmitMoreGOTerms {
########################################################################
	my ($SessionID, $TermsRef)=@_;

    print $query->start_multipart_form(-method=>'POST',
                                -action=>"../cgi-bin/$Scriptname",
                                -enctype=>'multipart/form-data');
	print $query->textarea(-name=>'text_input',
                          -default=>'',
                          -rows=>10,
                          -columns=>50);
	print '</br></br>';
    print $query->submit(-name=>'SubmitTerms',-value=>'Add These Terms');
    print $query->hidden(-name=>'SessionID',-default=>$SessionID);
    print $query->hidden(-name=>'TermsFromPast',-default=>$TermsRef);
    print $query->endform;
}
##########################################################################
sub get_dbh_config {
##########################################################################
	open (File, "NCI2.conf") or die "No config file found\n";
	my %Hash;
	while (<File>){
		my ($Key,$value) = split(/\t/,$_);
		$value=~s/\s+//;
		$Hash{$Key}=$value;
	}
	return \%Hash;
}
##########################################################################
sub get_TMA_config {
##########################################################################
	open (File, "TMA.conf") or die "No config file found\n";
	my %Hash;
	while (<File>){
		my ($Key,$value) = split(/\t/,$_);
		$value=~s/\s+//;
		$Hash{$Key}=$value;
	}
	return \%Hash;
}
##########################################################################
sub GetExpNum {
##########################################################################
	my $node = $_[0];
	my $query = "select count(exp_id) from terms_to_expcount where term_id='$node'";
	my $sth = $dbh2->prepare($query);
		$sth->execute();
	my $count = $sth->fetchrow;
	return $count;
}
